# Supplementary material for: Redirection of Urgent Geriatric Care: Diagnostics and Treatment Parallel to the Emergency Department
Source: J Clin Med. 2026 Apr 15;15(8):2989. doi: 10.3390/jcm15082989 (PMC13116490; doi:10.3390/jcm15082989)
Supplement: Supplementary file 1 [file jcm-15-02989-s001.zip]

Archive with 1 entries (1 files):
- jcm-4181368-supplementary.pdf
